# Supplementary material for: Clinical Relevance of the Serial Measurement of Krebs von den Lungen-6 Levels in Patients with Systemic Sclerosis-Associated Interstitial Lung Disease
Source: Diagnostics (Basel). 2021 Oct 28;11(11):2007. doi: 10.3390/diagnostics11112007 (PMC8619247; doi:10.3390/diagnostics11112007)
Supplement: Supplementary file 1 [file diagnostics-11-02007-s001.zip]

Archive with 1 entries (1 files):
- diagnostics-1393534-supplementary.pdf
